# Supplementary material for: SpatialWavePredict: a tutorial-based primer and toolbox for forecasting growth trajectories using the ensemble spatial wave sub-epidemic modeling framework
Source: BMC Med Res Methodol. 2024 Jun 7;24:131. doi: 10.1186/s12874-024-02241-2 (PMC11157887; doi:10.1186/s12874-024-02241-2)
Supplement: Supplementary file 2 — Supplementary Material 2. [file 12874_2024_2241_MOESM2_ESM.zip]

Archive with 2 entries (2 files):
- Supplementary_video_title_legend.docx
- video1277000593.mp4
